# Supplementary material for: Label-Free SERS of Urine Components: A Powerful Tool for Discriminating Renal Cell Carcinoma through Multivariate Analysis and Machine Learning Techniques
Source: Int J Mol Sci. 2024 Mar 31;25(7):3891. doi: 10.3390/ijms25073891 (PMC11011951; doi:10.3390/ijms25073891)
Supplement: Supplementary file 1 [file ijms-25-03891-s001.zip]

Archive with 1 entries (1 files):
- ijms-2922209-supplementary.pdf
